# Supplementary material for: Polyamine sequestration of 2′3′-cGAMP constrains intercellular transmission and STING engagement to subvert antitumor immunity
Source: J Clin Invest. 2026 Jun 1;136(11):e201460. doi: 10.1172/JCI201460 (PMC13221228; doi:10.1172/JCI201460)
Supplement: Supporting data values [file jci-136-201460-s233.xlsx]

## Sheet: Fig.1C
Mock	Vitamin K1	Dichlorisone Acetate	Ethisterone	Vitamin D2	Flavonol	Flavone	5α-Cholestan-3β-ol	Cortisone	6-Hydroxyflavone	Aleuritic Acid	Spermine	Trenbolone acetate	Cholesterol	Pyrithioxin	5-hydroxytryptophan	Hyodeoxycholic acid	Estriol	Forskolin	Bufalin	Royal Jelly acid
1.12708	1.07394	0.721303	0.887192	0.895936	1.1178	1.052	0.692102	1.00429	0.955704	0.901979	0.572282	0.762117	0.947487	0.865144	0.924283	0.897152	0.958479	1.01393	1.18635	0.881022
0.901646	0.980602	0.733326	0.85834	1.06576	0.931954	0.99286	0.621592	0.940036	1.02951	0.872647	0.473206	0.807512	1.06372	0.789956	1.02066	0.942765	0.990697	0.98096	0.98096	0.925815
0.971275	0.97253	0.751736	0.909465	0.965124	1.1086	0.906573	0.721303	0.963636	1.08185	0.963636	0.457817	0.862711	1.02066	0.809789	0.858023	1.15916	1.10308	1.09223	1.07433	0.956935

## Sheet: Fig.1D
Mock	Spm	Spd	Put
200.955	35.341	5.521	119.764
141.203	36.881	6.654	96.409
137.234	28.839	6.799	167.267
99.564	45.927	7.774	220.928
113.935	18.842	6.106	230.945
90.483	13.969	11.208	163.07
85.704	18.139	18.035	221.433
120.72	19.291	74.588	153.579
74.762	38.286	123.381	171.089
159.929	138.25	33.983	224.203
164.879	217.416	16.142	154.894
145.807	167.031	11.994	117.209
48.805	217.416	51.253	74.265
45.494	27.556	34.642	62.059
149.538	14.734	227.875	77.06
148.783	10.546	170.056	50.025
157.39	7.685	166.5	141.203
201.163	14.685	37.748	171.245
222.061	15.12	38.821	158.957
96.547	13.452	47.55	176.61
147.988	14.404	68.778	75.635
199.611	14.039	128.689	178.607
217.292	20.499	81.661	170.993
209.781	19.391	15.07	64.414
188.229	18.589	14.286	96.253
183.93	12.868	15.65	135.703

## Sheet: Fig.1E
US	Mock	Spm	Spd	Put
0.002468	1.67721	0.591972	0.318481	1.94625
0.002659	1.62266	0.681277	0.428852	1.67721
0.002594	1.64971	0.7712	0.591972	1.54415

## Sheet: Fig.1F
c-di-AMP
US	Mock	Spm	Spd	Put
0.00273	1.30827	1.29069	1.43717	1.33365
0.00323	1.33641	1.33792	1.21958	1.25476
0.001766	1.27661	1.37938	1.23717	1.30827

## Sheet: Fig.1G
c-di-GMP
US	Mock	Spm	Spd	Put
0.033757	1.69338	1.63579	1.61393	1.65263
0.023204	1.6069	1.59986	1.67097	1.66469
0.033757	1.57876	1.58228	1.61745	1.63931

## Sheet: Fig.1H
3'3'-cGAMP
US	Mock	Spm	Spd	Put
0.006185	1.26564	1.28024	1.21363	1.22531
0.010929	1.2087	1.23261	1.23158	1.25615
0.005674	1.23498	1.29035	1.17805	1.26564

## Sheet: Fig.1I
US	Mock	Spm	Spd	Put
5.89189	179.676	104	83.7297	203.463
3.18919	245.622	107.784	86.7027	210.372
6.16216	231.838	116.432	95.8919	214.829

## Sheet: Fig.1J
TNF-α
US	Mock	Spm	Spd	Put
0.03393	4.3731	2.09443	1.72475	3.91252
0.027869	4.48825	2.19746	1.76717	4.07009
0.021809	4.07009	2.53683	1.88232	3.50648
IL-6
US	Mock	Spm	Spd	Put
0.055882	1.15609	0.568728	0.248748	1.16924
0.047116	1.15171	0.516129	0.292581	1.12102
0.047116	1.26129	0.489829	0.472296	1.23937

## Sheet: Fig.1K
US	Mock	Spm	Spd	Put
1	544.957	218.274	124.5	519.147
0.913831	580.037	218.274	126.238	512
0.692555	580.037	195.361	139.102	533.742

## Sheet: Fig. 1M
	untreated control B16F10			Doxorubicin-treated B16F10
US	Mock	Spm	Spd	Mock	Spm	Spd
6.50152	82.3092	29.2962	29.2962	1048.36	523.085	460.755
2.60048	89.1347	54.531	10.3414	951.258	507.746	455.099
1.66723	128.274	10.3414	5.63535	946.365	548.301	561.228

[truncated: 147 more sheets: Fig. 1N, Fig.1O, Fig.1P, Fig. 2B, Fig. 2C, Fig. 2D, Fig. 2E, Fig. 2F, Fig. 2H, Fig. 2K, Fig. 2L, Fig. 2M, Fig. 2N, Fig. 2P, Fig. 2Q, Fig. 2R, Fig.3C, Fig.3D, Fig.3E, Fig.3H …]
